# Supplementary material for: Plasmodium sporozoites can invade hepatocytic cells independently of the Ephrin receptor A2
Source: PLoS One. 2018 Jul 5;13(7):e0200032. doi: 10.1371/journal.pone.0200032 (PMC6033427; doi:10.1371/journal.pone.0200032)
Supplement: S1 Appendix — This is the Excel file with the raw data (xlsx). (XLSX) [file pone.0200032.s001.xlsx]

## Sheet: Fig 2
Figure 2A	EEFs	Mock	siEphA2	siCD81
P. yoelii in Hepa16	Well1	155	150	7
	Well2	148	148	7
	Well3	137	203	12
	Mean	146.7	167	8.667
	Standard Error	5.239	18.01	1.667
Figure 2B	%GFP+ cells	Mock	siEphA2	siCD81
P. yoelii in HepG2/CD81	Well1	0.65	0.77	0
	Well2	0.56	0.63	0
	Well3	0.65	0.45	0
	Well4	0.7	0.73	0.02
	Well5	0.5	0.69	0.04
	Mean	0.612	0.654	0.012
	Standard Error	0.03597	0.056	0.008
Figure 2D	EEFs	Ctrl	IgG Ctrl	D4A2-10𝜇g/ml	D4A2-5𝜇g/ml	D4A2-1𝜇g/ml
P. yoelii in Hepa16	Well1	88	67	87	114	106
	Well2	158	58	58	110	106
	Well3	130	66	77	130	103
	Mean	125.3	63.67	74	118	105
	Standard Error	20.34	2.848	8.505	6.11	1

## Sheet: Fig 3
Figure 3A	%GFP+ cells	siCtrl	siEphA2	siSRB1
P. berghei in HepG2	Well1	2.66611	1.76042	0.493522
	Well2	1.90871	2.31097	0.484359
	Well3	1.89314	2.39302	0.467385
	Well4	1.92711	2.08629	0.485928
	Well5	2.16007	2.04868	0.545455
	Mean	2.111	2.12	0.4953
	Standard Error	0.1471	0.111	0.01324
Figure 3B	%GFP+ cells	siCtrl no Ab	siEphA2 no Ab	siCtrl+antiCD81	siEphA2+antiCD81
P. berghei in HepG2/CD81	Well1	2.73	2.66	2.69	3.12
	Well2	2.42	3.25	2.54	2.94
	Well3	2.91	2.69	3.38	2.41
	Well4	2.66	3.01	2.4	3.37
	Well5	2.45	3.05	2.43	3.38
	Mean	2.634	2.932	2.688	3.044
	Standard Error	0.09103	0.1126	0.1803	0.1786
Figure 3C	EEFs	Mock	siEphA2	siCD81
P. berghei in Hepa16	Well1	255	185	33
	Well2	322	252	62
	Well3	253	256	64
	Mean	276.7	231	53
	Standard Error	22.67	23.03	10.02
Figure 3D	EEFs	IgG Ctrl	D4A2
P. berghei in Hepa16	Well1	313	273
	Well2	307	277
	Well3	183	328
	Mean	267.7	292.7
	Standard Error	42.37	17.7

## Sheet: Fig 4
Figure 4B	% cells	Non-infected EphA2low	Infected EphA2low	Non-infected EphA2high	Infected EphA2high
P. berghei in Hepa16	Well1	88.664	78.3333	11.336	21.6667
	Well2	87.0183	82.3529	12.9817	17.6471
	Well3	87.4621	69.0909	12.5379	30.9091
	Mean	87.71	76.59	12.29	23.41
	Standard Deviation	0.8488	6.799	0.8488	6.799
Figure 4D	% cells	Non-infected CD81low	Infected CD81low	Non-infected CD81high	Infected CD81high
P. berghei in Hepa16	Well1	8.92569	6.52174	91.0743	93.4783
	Well2	10.5051	2.08333	89.495	97.9167
	Well3	10.8081	13.4615	89.1919	86.5385
	Mean	10.08	7.353	89.92	92.65
	Standard Deviation	1.01	5.736	1.01	5.736
Figure 4F	% cells	Non-infected CD81low	Infected CD81low	Non-infected CD81high	Infected CD81high
P. berghei in Hepa16	Well1	50.7538	17.8571	49.2462	82.1429
siCD81	Well2	57.2864	33.3333	42.7136	66.6667
	Well3	66.1647	47.3684	33.8353	52.6316
	Mean	58.07	32.85	41.93	67.15
	Standard Deviation	7.734	14.76	7.734	14.76

## Sheet: Fig 5
Figure 5A	%Dextran+ cells	siCtrl	siEphA2
P. yoelii in Hepa16	Well1	8.5424	7.386
	Well2	8.0339	10.4217
	Well3	10.7953	7.9046
	Well4	7.3695	9.5419
	Well5	7.9414	10.8108
	Mean	8.537	9.213
	Standard Error	1.33	1.514
Figure 5B	%Dextran+ cells	siCtrl	siEphA2
P. berghei in Hepa16	Well1	6.8713	6.323
	Well2	6.0192	5.8884
	Well3	6.9681	8.6912
	Well4	7.4889	7.2616
	Well5	6.3751	7.2469
	Mean	6.745	7.082
	Standard Error	0.5663	1.078
